# Supplementary material for: Functional Role of Mst1/Mst2 in Embryonic Stem Cell Differentiation
Source: PLoS One. 2013 Nov 5;8(11):e79867. doi: 10.1371/journal.pone.0079867 (PMC3818222; doi:10.1371/journal.pone.0079867)
Supplement: Table S1 — Genotyping and quantitative RT-PCR primer list. (XLS) [file pone.0079867.s010.xls]

## Sheet: Sheet1
Genotyping
Name	Sequene (5'-3')
Mst1-1	5'-aggttccctcatgttggctgctc-3'
Mst1-2	5'-cagaaccagccccacagtactc-3'
Mst1-3	5'-aggtggagatcaactaccacaatc-3'
Mst2-1	5'-tgaaggcactgtgtaaagggcag-3'
Mst2-2	5'-gtggattttagaatagttgcaatttc-3'
Mst2-3	5'-tgttacagataaacagctgtcag-3'
Actin	5’-GTTACCCGGGATACTGACCT-3’
Actin	5’-GGCACCACACCTTCTACAAT-3’
Real-time PCR
Name	Sequene (5'-3')
Actin	5'-ACCAACTGGGACGACATGGAGAA-3'
Actin	5'-TACGACCAGAGGCATACAGGGAC-3'
Mst1 F	5’-GAACACAGACCTGTGGATTG-3’
Mst1 R	5’-CGCCTTGATATCTCGGTGTA-3’
Mst2 F	5’-TCTCCTCAATACAGAAGGAC-3’
Mst2 R	5’-AGAAGTAATGCCAAGGGACC-3’
Oct4 F	5'-TTGGGCTAGAGAAGGATGTGGTT-3'
Oct4 R	5'-GGAAAAGGGACTGAGTAGAGTGTGG-3'
Sox2 F	5'-CATGAGAGCAAGTACTGGCAAG-3'
Sox2 R	5'-CCAACGATATCAACCTGCATGG-3'
Nanog F	5'-GGCTATCTGGTGAACGCATCTGGAAG-3'
Nanog R	5'-AACTGTACGTAAGGCTGCAGAAAGTCCTC-3'
Yap F	5’-ACCCTCGTTTTGCCATGAAC-3’
Yap R	5’-CCTTCTCCATCTGTAACTGC-3’
Gata6 F	5'-TGCAAGATTGCATCATGACAGA-3'
Gata6 R	5'-TGACCTCAGATCAGCCACGTTA-3'
Sox17 F	5'-TTCTGTACACTTTAATGAGGCTGTTC-3'
Sox17 R	5'-TTGTGGGAAGTGGGATCAAG-3'
T F	5'-CATCGGAACAGCTCTCCAACCTAT-3'
T R	5'-GTGGGCTGGCGTTATGACTCA-3'
Gsc F	5'-ACCATCTTCACCGATGAGCAGC-3'
Gsc R	5'-CTTGGCTCGGCGGTTCTTAAAC-3'
Sox1 F	5'-TTACTTCCCGCCAGCTCTTC-3'
Sox1 R	5'-TGATGCATTTTGGGGGTATCTCTC-3'
Nestin F	5-CTGCAGGCCACTGAAAAGTT-3’
Nestin R	5’-GACCCTGCTTCTCCTGCTC-3’
Nkx2-5 F	5’-AGCCTACGGTGACCCTGAC-3’
Nkx2-5 R	5’-GACAGGTACCGCTGTTGCTT-3’
Tbx5 F	5’-TGACTGGCCTTAATCCCAAA-3’
Tbx5 R	5’-ACAAGTTGTCGCATCCAGTG-3’
Mesp1 F	5’-TGTACGCAGAAACAGCATCC-3’
Mesp1 R	5’-TTGTCCCCTCCACTCTTCAG-3’
Isl1 F	5’-CGGAGAGACATGATGGTGGTT-3’
Isl1 R	5’-GGCTGATCTATGTCGCTTTGC-3’
Baf60c F	5’-GGACCCATCAGACCAGAAGA-3’
Baf60c R	5’-GAGCAGGTCTTGGACGTAGC-3’
Beta-cantenin F	5’-GCCACAGGATTACAAGAAGC-3’
Beta-cantenin R	5’-CCACCAGAGTGAAAAGAACG-3’
Wnt5a F	5’-GGCGAGCTGTCTACCTGTGG-3’
Wnt5a R	5’-ATAGGAACCCTTAGCGTGGA-3’
Ctgf F	5’-AGCCTCAAACTCCAAACACC-3’
Ctgf R	5’-CAACAGGGATTTGACCAC-3’
Cyr61 F	5’-GGATCTGTGAAGTGCGTCCT-3’
Cyr61 R	5’-ACTGGAGCATCCTGCATAAG-3’
Ccnd2 F	5’-AAGCCTGCCAGGAGCAAA-3’
Ccnd2 R	5’-ATCCGGCGTTATGCTGCTCT-3’
Ccnd3 F	5’-CCAGCGTGTCCTGCAGAGTT-3’
Ccnd3 R	5’-CCTTTTGCACGCACTGGAAG-3’
Mef2c F	5’-AGATCTGACATCCGGTGCAG-3’
Mef2c R	5’-TCTTGTTCAGGTTACCAGGTG-3’
Tnnt2 F	5’-GTAGAGGACACCAAACCCAAG-3’
Tnnt2 R	5’-GAGTCTGTAGCTCATTCAGGTC-3’
Acta2 F	5′-CAGCACCATGAAGATCAAGATC-3′
Acta2 R	5′-CGTTCACAGTTGTGTGCTAGAG-3′
Pecam1 F	5’-CTGGTGCTCTATGCAAGCCTC-3’
Pecam1 R	5’-CGGTGCTGAGACCTGCTTT-3’
Cdh5 F	5’-TCAACGCATCTGTGCCAGAGAT-3’
Cdh5 R	5’-CACGATTTGGTACAAGACAGTG-3’
MyoD1 F	5’-GACAGGGAGGAGGGGTAGAG-3’
MyoD1 R	5’-TGCTGTCTCAAAGGAGCAGA-3’
Tal R	5’ - ATAGCCTTAGCCAGCCGCTC - 3’
Tal R	5’- GCCGCACTACTTTGGTGTGA - 3’
CD34 F	5’-TAGCACAGAACTTCCCAGCA-3’
CD34 R	5’-TTCGGGAATAGCTCTGGTGG-3’
